# Supplementary material for: Ecology, Floristic–Vegetational Features, and Future Perspectives of Spruce Forests Affected by Ips typographus: Insight from the Southern Alps
Source: Plants (Basel). 2025 May 31;14(11):1681. doi: 10.3390/plants14111681 (PMC12157237; doi:10.3390/plants14111681)
Supplement: Supplementary file 1 [file plants-14-01681-s001.zip › Table S1.xlsx]

## Sheet: Foglio1
Bioclimatic variable code	Percent contribution (%)	Permutation importance (%)
BIO9	80.1	77.6
BIO1	15.8	0
BIO13	3.6	0
BIO3	0.4	16.7
BIO6	0.1	5.7
BIO14	0	0
BIO18	0	0
BIO17	0	0
BIO16	0	0
BIO15	0	0
BIO8	0	0
BIO7	0	0
BIO5	0	0
BIO4	0	0
BIO2	0	0
BIO19	0	0
BIO12	0	0
BIO11	0	0
BIO10	0	0
